# Supplementary material for: Glial Fibrillary Acidic Protein: A Biomarker and Drug Target for Alzheimer’s Disease
Source: Pharmaceutics. 2022 Jun 26;14(7):1354. doi: 10.3390/pharmaceutics14071354 (PMC9322874; doi:10.3390/pharmaceutics14071354)
Supplement: Supplementary file 1 [file pharmaceutics-14-01354-s001.zip]

Archive with 1 entries (1 files):
- pharmaceutics-1758483-supplementary.pdf
